# Supplementary material for: Hedgehog, Chamomile and Multipetal Polymeric Structures on the Nanoparticle Surface: Theoretical Insights
Source: Polymers (Basel). 2022 Oct 16;14(20):4358. doi: 10.3390/polym14204358 (PMC9609382; doi:10.3390/polym14204358)
Supplement: Supplementary file 1 [file polymers-14-04358-s001.zip]

Archive with 1 entries (1 files):
- polymers-1964556-supplementary.pdf
